# Supplementary material for: Female “Paradox” in Atrial Fibrillation—Role of Left Truncation Due to Competing Risks
Source: Life (Basel). 2023 May 5;13(5):1132. doi: 10.3390/life13051132 (PMC10220944; doi:10.3390/life13051132)
Supplement: Supplementary file 1 [file life-13-01132-s001.zip]

Archive with 2 entries (2 files):
- R_code_simulation.txt
- Supplementary_tables.pdf
