# Supplementary material for: Female “Paradox” in Atrial Fibrillation—Role of Left Truncation Due to Competing Risks
Source: Life (Basel). 2023 May 5;13(5):1132. doi: 10.3390/life13051132 (PMC10220944; doi:10.3390/life13051132)
Supplement: Supplementary file 1 [file life-13-01132-s001.zip › R_code_simulation.txt]

## R code for simulation ######################################################################################

calcHR<- function(s1, s2, rho, 
                  beta.male1, beta.male2, alpha1, alpha2, 
                  Tc=0.01, Ttrunc=0.03, N1= 80000, Npop = 50000){
   # initial population size N1 = 80,000 per sex (potential patients with AF)
   # AF cohort size Npop = 50,000 per sex (registered patients with AF)

  N <- 2*N1
  sex <- rep(c(TRUE,FALSE), each = N1)  # sex = male
  s21 <- s2*(1-rho^2)^0.5
  v1  <- rnorm(N,0,s1)
  m21 <- v1*rho*s2/s1
  v2  <- rnorm(N,m21,s21)
  lambda1 <- exp(alpha1 + beta.male1*sex + v1)
  lambda2 <- exp(alpha2 + beta.male2*sex + v2)
  T1 <- rexp(N,lambda1)  # time from AF to stroke
  T2 <- rexp(N,lambda2)  # time from 0 to CAD 
  entry <- (T2 > Ttrunc)
  left.trunc <- 1 - entry
  T <- left.trunc*T2 + entry*Tc
  dat <- cbind(T = T, left.trunc = left.trunc, sex = sex) 
  fit <- coxph(Surv(T, left.trunc) ~ sex, data = Surv(dat))  # estimate HR of male for CAD before LT
  mlnHR.CAD <- fit$coef 
    
  entryM <- mean(entry[sex])          # Prop: AF/Initial
  entryF <- mean(entry[!sex])
 
  delta <- (T1 < Tc) & (T1 < T2)      # indicator of event/censor without LT
  T <-  delta*T1 + (1-delta)*((Tc <= T2)*Tc + (Tc > T2)*T2)   # time to event/censor without LT
  indexM <- (1:N)[sex]
  indexM <- sample(indexM, Npop)      # sample 50000 men 
  sex <- !sex                         # sex = female from now on
  indexF <- (1:N)[sex]
  indexF <- sample(indexF, Npop)      # sample 50000 women 
  ind <- c(indexM, indexF)            # id of 100,000 members of AF cohort
  T0   <- T[ind]
  sex0 <- sex[ind]
  delta <- delta[ind]
  dat <- cbind(T0 = T0, sex = sex0, delta = delta)       # dataset of AF cohort without LT
  fit <- coxph(Surv(T0,delta) ~ sex0, data = Surv(dat))  # estimate HR of female for stroke
  flnHR.noLT <-fit$coef   
  M  <- sum(entry)   # number of those who survived until AF diagnosis 
  T1 <- T1[entry]
  T2 <- T2[entry] - Ttrunc
  sex <- sex[entry]
  delta  <- (T1 < Tc) & (T1 < T2)     # indicator of event/censor with LT
  T <-  delta*T1 + (1-delta)*((Tc <= T2)*Tc + (Tc > T2)*T2)  # time to event/censor with LT

  indexM <- (1:M)[!sex]
  indexM <- sample(indexM, Npop)      # sample 50000 men 
  indexF <- (1:M)[sex]
  indexF <- sample(indexF, Npop)      # sample 50000 women
  ind <- c(indexM, indexF)            # id of 100,000 members of AF cohort
  T <- T[ind]
  sex <- sex[ind]
  delta  <- delta[ind]
  dat <- cbind(T = T, delta = delta, sex = sex)         # dataset of AF cohort with LT
  fit <- coxph(Surv(T,delta) ~ sex,  data = Surv(dat))  # estimate HR of female for stroke
  flnHR.LT <- fit$coef 
  strokeF <- mean(delta[sex])         # Prop: stroke/AF
  strokeM <- mean(delta[!sex])  
  
  lnHR <- c(mlnHR.CAD, flnHR.LT, flnHR.noLT)
  c(lnHR, exp(lnHR), 100*c(entryM, entryF, strokeM, strokeF))    
  }

## Def Sim_function 

  get.summary <- function( res ){ 
    MEAN <- apply( res, 1, mean )
     SD  <- apply( res, 1, sd )
    cbind( MEAN, SD )
  }

Nsim <- 1000

sim <- function(params){
set.seed(2023); 
result <-sapply(1:Nsim,#CHANGE the number of iteration here
               function(i) calcHR(s1 = params[1], s2= params[2], rho= params[3], 
                beta.male1= params[4], beta.male2= params[5], alpha1= params[6], alpha2= params[7]))
 tab<-get.summary(result) 
 row.names(tab)<-c(
   "logHR of male for CAD",
   "logHR of female for stroke in AF", 
   "logHR of female young population",
   "HR of male for CAD",
   "HR of female for stroke in AF", 
   "HR of female young population",
   "Prop:AF/Initial in Male", "Prop:AF/Initial in Female", 
   "Prop:Stroke/AF in MAle", "Prop:Stroke/AF in Female") 
print(params)  
print(tab) 
return(tab)}


## Def parameters and perform simulation

param.list<- list(c(2,2,0.8, 0,1.2, 0.2,0.2),
                  c(2,1,0.8, 0,1.2, 0.2,0.2),
                  c(1,2,0.8, 0,1.2, 0.2,0.2),
                  c(1,1,0.8, 0,1.2, 0.2,0.2),
                  c(2,2,0.4, 0,1.2, 0.2,0.2),
                  c(2,1,0.4, 0,1.2, 0.2,0.2),
                  c(1,2,0.4, 0,1.2, 0.2,0.2),
                  c(1,1,0.4, 0,1.2, 0.2,0.2),
                  c(2,2,0.0, 0,1.2, 0.2,0.2),
                  c(2,1,0.0, 0,1.2, 0.2,0.2),
                  c(1,2,0.0, 0,1.2, 0.2,0.2),
                  c(1,1,0.0, 0,1.2, 0.2,0.2))


res.malehighCAD <-  lapply( param.list, sim)
